# Supplementary material for: Redefining Remission Induction Chemotherapy Ineligibility by Early Mortality in De Novo Acute Myeloid Leukemia
Source: J Clin Med. 2021 Dec 9;10(24):5768. doi: 10.3390/jcm10245768 (PMC8708870; doi:10.3390/jcm10245768)
Supplement: Supplementary file 1 [file jcm-10-05768-s001.zip]

Archive with 1 entries (1 files):
- jcm-1429046-supplementary.pdf
